# Supplementary material for: Systematic Review and Meta-Analysis on Human African Trypanocide Resistance
Source: Pathogens. 2022 Sep 25;11(10):1100. doi: 10.3390/pathogens11101100 (PMC9612373; doi:10.3390/pathogens11101100)
Supplement: Supplementary file 1 [file pathogens-11-01100-s001.zip]

Archive with 1 entries (1 files):
- pathogens-1856665-supplementary.pdf
